# Supplementary material for: Novel role for conceptus signals in mRNA expression regulation by DNA methylation in porcine endometrium during early pregnancy
Source: Biol Reprod. 2022 Nov 2;108(1):150–68. doi: 10.1093/biolre/ioac193 (PMC9843678; doi:10.1093/biolre/ioac193)
Supplement: Supplementary_Figure_2A_revised_ioac193 [file supplementary_figure_2a_revised_ioac193.zip]

Archive with 1 entries (1 files):
- Supplementary_Figure_2A_revised_ioac193.tif
